# Supplementary material for: 3-Hydroxyanthranilic Acid Delays Paralysis in Caenorhabditis elegans Models of Amyloid-Beta and Polyglutamine Proteotoxicity
Source: Biomolecules. 2024 May 18;14(5):599. doi: 10.3390/biom14050599 (PMC11117628; doi:10.3390/biom14050599)
Supplement: Supplementary file 1 [file biomolecules-14-00599-s001.zip]

Archive with 2 entries (2 files):
- biomolecules-3015909-Appendix.zip
- biomolecules-3015909-supplementary.xlsx
